# Supplementary material for: The mQTL hotspot on linkage group 16 for phenolic compounds in apple fruits is probably the result of a leucoanthocyanidin reductase gene at that locus
Source: BMC Res Notes. 2012 Nov 2;5:618. doi: 10.1186/1756-0500-5-618 (PMC3599437; doi:10.1186/1756-0500-5-618)
Supplement: Additional file 1 — Genotypes used for measuring relative expression of phenylpropanoid and flavonoid pathway genes and the candidate genes in the mQTL hotspot. Average sizes of eight fruits per tree genotype are also given at each stage. [file 1756-0500-5-618-S1.xlsx]

## Sheet: Additional File 1
Additional File 1 Genotypes used for measuring relative expression of phenylpropanoid and flavonoid pathway genes and the candidate genes in the mQTL hotspot. Average sizes of eight fruits per tree per genotype are also given at each stage.
Genotype name	Genotype class	34 DFB Size (mm)	60 DFB Size (mm)	95 DFB Size (mm)
‘Prima’ a	Mm	24.7	41.8	66.1
‘Prima’ b	Mm	22.2	43	64.6
‘Fiesta’ a	Mm	23	40	55.3
‘Fiesta’ b	Mm	22.8	40.2	58
Group (Low procyanidin dimer II content)
1988-001-014a	mm	27.8	42.2	65.5
1988-001-014b	mm	24.8	42.2	63
1988-001-015a	mm	26.4	43.4	68.5
1988-001-015b	mm	24.2	40.4	70.5
1988-001-019a	mm	22.7	38.5	62.7
1988-001-019b	mm	21.4	32.6	58.3
1988-001-030a	mm	24	34.5	49.4
1988-001-030b	mm	23	34.6	51
1988-001-037a	mm	22.5	38.9	64.6
1988-001-037b	mm	23	39	65.7
1988-001-044a	mm	27.4	41.3	64.2
1988-001-044b	mm	28.1	41.6	64.1
1988-001-088a	mm	27.1	41	68.1
1988-001-088b	mm	26.8	41	69.8
1988-001-099a	mm	25.1	43.6	61.2
1988-001-099b	mm	27.8	43.2	63.3
1988-001-0127a	mm	21.6	41.7	62.3
1988-001-127b	mm	25.5	42.3	62.2
1988-001-138a	mm	24.9	39.6	62.1
1988-001-138b	mm	24.8	39.5	62.1
Group B (High procynidin dimer II content)
1988-001-02a	MM	18	37.2	59
1988-001-02b	MM	22	35.7	55.7
1988-001-03a	MM	22	37.7	59.6
1988-001-03b	MM	20.7	35.6	57.8
1988-001-06a	MM	21.6	38.2	61.2
1988-001-06b	MM	24	40.3	61.7
1988-001-08a	Mm	25.3	42.8	67.7
1988-001-08b	Mm	27	45	70.2
1988-001-09a	Mm	22.7	43.6	63.7
1988-001-09b	Mm	24	41.4	62.1
1988-001-010a	MM	24.8	43.2	65.6
1988-001-010b	MM	26.7	40.6	66.1
1988-001-013a	Mm	24.9	43.3	63
1988-001-013b	Mm	24.6	43.4	64
1988-001-021a	MM	22.7	40.7	61.2
1988-001-021b	MM	24.9	41.7	63
1988-001-023a	Mm	25.6	42.4	63
1988-001-023b	Mm	25.1	43.4	65
