# Supplementary material for: The mQTL hotspot on linkage group 16 for phenolic compounds in apple fruits is probably the result of a leucoanthocyanidin reductase gene at that locus
Source: BMC Res Notes. 2012 Nov 2;5:618. doi: 10.1186/1756-0500-5-618 (PMC3599437; doi:10.1186/1756-0500-5-618)
Supplement: Additional file 2 — Genotypes used for measuring relative gene expression. ‘Group A’ had low and ‘Group B’ had high content of ‘Procyanidin dimer II’. The content is given as 10log transformed values of ions count per second. [file 1756-0500-5-618-S2.xlsx]

## Sheet: Additional File 2
	Additional File 2 Genotypes used for measuring relative gene expression. ‘Group A’ had low and ‘Group B’ had high content of ‘Procyanidin dimer II’. The content is given as 10log transformed values of ions count per second.
		Genotype class	Procyanidin dimer II content (peel)	Procyanidin dimer II content (flesh)		Genotype class	Procyanidin dimer II content (peel)	Procyanidin dimer II content (flesh)
	Group A				Group B
	1988-001-014	mm	3.25	4.82	1988-001-02	MM	3.76	5.36
	1988-001-015	mm	3.44	4.78	1988-001-03	MM	3.96	5.33
	1988-001-019	mm	3.29	4.82	1988-001-06	MM	3.97	5.43
	1988-001-030	mm	3.31	4.78	1988-001-08	Mm	3.82	5.52
	1988-001-037	mm	3.37	4.84	1988-001-09	Mm	3.89	5.57
	1988-001-044	mm	3.35	4.89	1988-001-010	MM	3.91	5.48
	1988-001-088	mm	3.28	4.8	1988-001-013	Mm	3.78	5.59
	1988-001-099	mm	3.31	4.79	1988-001-021	MM	3.94	5.48
	1988-001-127	mm	3.34	4.83	1988-001-023	Mm	3.61	5.44
	1988-001-138	mm	3.35	4.83	--	--	--	--
