# Supplementary material for: The mQTL hotspot on linkage group 16 for phenolic compounds in apple fruits is probably the result of a leucoanthocyanidin reductase gene at that locus
Source: BMC Res Notes. 2012 Nov 2;5:618. doi: 10.1186/1756-0500-5-618 (PMC3599437; doi:10.1186/1756-0500-5-618)
Supplement: Additional file 3 — Corretions betwee the expression levels of genes and metabolite contents in flesh. The different groups of genes have different colours. Grey: structural genes of the phenylpropaniod pathway. Blue: the putative transcription factor genes that were detected in the mQTL hotspot; Yellow: the putative transcription factor genes that were outside the mQTL hotspot but on LG16; Pink: putative transcription factor genes of the phenylpropanoid pathway that are not located on LG16 but are at other regions of the genome. The metabolites are highlighted in purple and their correlations with the expression levels of all are given in bold text. The metabolites contents (ions count per second) and expression data (expression relatively to the reference gene MdGAPDH) were 10log transformed before calculation of the correlation coefficients. Scatter plots (data not shown) were made to evaluate the distributions and to exclude outliers that might strongly affect the correlations. the correlations between the expression level of MdLAR1 and metabolite content are given in bold italics text. Light green colors shows other correlations (r > 0.7) between the expression levels of different genes and also between the expression of different genes and metabolites content. For each metabolite group that had a mQTL at the LG14 hotspot, a representative metabolite is included in this correlation matrix. [file 1756-0500-5-618-S3.xlsx]

## Sheet: Additional File 3
	Additional file 3. Correlations between the expression levels of genes and metabolite contents in flesh. The different groups of genes have different colours. Grey: structural genes of the phenylpropanoid pathway. Blue: the putative transcription factor genes that were detected in the mQTL hotspot; Yellow: the putative transcription factor genes that were outside the mQTL hotspot but on LG16; Pin…
